# Supplementary material for: Side Chain-Modified Benzothiazinone Derivatives with Anti-Mycobacterial Activity
Source: Biomedicines. 2023 Jul 12;11(7):1975. doi: 10.3390/biomedicines11071975 (PMC10377601; doi:10.3390/biomedicines11071975)
Supplement: Supplementary file 1 [file biomedicines-11-01975-s001.zip]

Archive with 1 entries (1 files):
- biomedicines-2211257-supplementary.pdf
